# Supplementary material for: Practice Patterns and Trends in Temperature Control After Cardiac Arrest: A Multi-Specialty Survey
Source: J Clin Med. 2025 Dec 4;14(23):8592. doi: 10.3390/jcm14238592 (PMC12693480; doi:10.3390/jcm14238592)
Supplement: Supplementary file 1 [file jcm-14-08592-s001.zip]

Archive with 1 entries (1 files):
- jcm-3995452-supplementary.pdf
